# Supplementary material for: Iron photocatalysis via Brønsted acid-unlocked ligand-to-metal charge transfer
Source: Nat Commun. 2024 Jul 20;15:6115. doi: 10.1038/s41467-024-50507-6 (PMC11271273; doi:10.1038/s41467-024-50507-6)
Supplement: Supplementary file 3 — Source Data [file 41467_2024_50507_MOESM3_ESM.xlsx]

## Sheet: Sheet1
Cartesian coordinates	coordinates
12
Fe	-0.42324	0.64654	-0.35061
O	-0.04549	-1.36261	0.14692
C	-0.06591	-2.46027	-0.41216
O	-0.29959	-2.71288	-1.66094
O	-2.43506	0.19813	2.3185
C	-2.8838	0.21538	1.19378
O	-2.21613	0.37822	0.07404
C	0.25976	-3.73035	0.4073
C	-4.39585	0.03713	0.91752
H	-0.46085	-1.87586	-2.16918
C	4.23386	1.00459	-0.84547
H	4.69724	0.01968	-0.74601
H	4.47281	1.42423	-1.82601
H	4.61106	1.66793	-0.06284
C	-0.2551	4.51567	2.29304
H	-0.19402	5.39229	1.64296
H	-1.17263	4.56272	2.88503
H	0.61035	4.49435	2.96018
N	1.6494	0.77421	-0.6123
N	-0.27769	2.36108	0.82875
C	2.79698	0.87641	-0.71493
C	-0.26748	3.31616	1.48067
F	0.09898	-3.49149	1.70823
F	1.53673	-4.07233	0.17732
F	-0.53364	-4.74085	0.04009
F	-4.88496	1.11516	0.27569
F	-4.60428	-1.04215	0.13924
F	-5.0773	-0.12371	2.05674
C	-0.78401	0.99197	-2.77226
O	-0.75447	1.96466	-1.97789
O	-0.60057	-0.17741	-2.31923
C	-1.08519	1.20406	-4.26542
F	-2.41405	1.15628	-4.45078
F	-0.51108	0.24432	-4.99807
F	-0.63357	2.39535	-4.66827
87
Fe	-0.03042	0.30205	-0.53754
F	-0.00422	-0.78035	-2.01731
O	0.02804	-1.43086	0.64408
C	0.09001	-2.60937	0.26485
O	0.11104	-3.03538	-0.95095
O	-0.09188	2.34668	-0.46912
C	-0.08106	2.33998	0.80624
O	-0.04704	1.25456	1.42906
C	0.1962	-3.7122	1.3407
C	-0.08469	3.69115	1.54072
H	0.07006	-2.23401	-1.57148
C	4.65468	0.37939	-0.29233
H	4.99905	-0.49064	0.27267
H	5.0637	0.34305	-1.30518
H	4.98835	1.29378	0.20477
C	-4.70841	0.16287	-0.25074
H	-5.12848	0.12052	-1.25884
H	-5.01032	-0.72593	0.30927
H	-5.07201	1.05813	0.26011
N	2.05219	0.36029	-0.40071
N	-2.10899	0.25142	-0.39231
C	3.20767	0.36811	-0.35644
C	-3.26307	0.21078	-0.33287
F	-0.60469	-3.41649	2.36805
F	1.46428	-3.75964	1.77696
F	-0.14013	-4.90509	0.84757
F	-0.25916	3.52249	2.85382
F	1.0892	4.31126	1.33389
F	-1.06838	4.46872	1.0653
88
Fe	-0.49844	0.70324	-0.24368
O	-0.26301	-1.31885	0.20977
C	-0.1417	-2.39449	-0.38368
O	-0.17761	-2.60907	-1.65754
O	0.48635	1.49811	2.83164
C	-0.11915	2.30752	2.16361
O	-0.54824	2.16285	0.92801
C	0.12204	-3.68233	0.43051
C	-0.47999	3.70623	2.71955
H	-0.32483	-1.76452	-2.16366
C	4.14507	0.86089	-0.73951
H	4.5433	-0.14646	-0.88524
H	4.40203	1.48479	-1.59954
H	4.57107	1.29602	0.16823
C	-5.10253	-0.03086	0.04405
H	-5.61521	0.5112	-0.7548
H	-5.31772	-1.09913	-0.04087
H	-5.44622	0.33715	1.01425
N	1.55365	0.73897	-0.50979
N	-2.53506	0.35167	-0.16787
C	2.70463	0.7941	-0.60952
C	-3.67509	0.18233	-0.07177
F	-0.15043	-3.47983	1.71802
F	1.4148	-4.01469	0.29903
F	-0.63349	-4.68372	-0.0316
F	0.08221	4.66982	1.966
F	-1.81421	3.88673	2.70285
F	-0.04939	3.84676	3.97794
C	-0.74401	1.05006	-2.73009
O	-0.75798	1.95679	-1.84444
O	-0.5937	-0.14971	-2.4025
C	-0.9736	1.44157	-4.20103
F	-2.29613	1.47608	-4.43797
F	-0.41222	0.54532	-5.01846
F	-0.45896	2.64937	-4.45478
89
Fe	-0.30233	0.54054	-0.61106
O	-0.15461	-1.29967	0.36965
C	-0.17874	-2.46689	-0.03909
O	-0.3264	-2.86815	-1.25676
O	-0.31817	2.54439	-0.34002
C	-0.1929	2.43371	0.92832
O	-0.12123	1.30115	1.45087
C	0.03525	-3.60804	0.98051
C	-0.1033	3.71876	1.76823
H	-0.41462	-2.07658	-1.86762
C	4.37817	0.56391	-0.71352
H	4.73953	-0.45983	-0.83995
H	4.71056	1.17626	-1.55574
H	4.77077	0.97871	0.21848
C	-4.89423	0.32193	0.25484
H	-5.44676	0.7448	-0.58805
H	-5.18395	-0.72259	0.39551
H	-5.11802	0.88943	1.16181
N	1.77524	0.55638	-0.62384
N	-2.33829	0.44858	-0.22947
C	2.93104	0.55965	-0.6653
C	-3.47373	0.3931	-0.01683
F	-0.48948	-3.26645	2.15866
F	1.35497	-3.80068	1.12868
F	-0.52586	-4.74199	0.55689
F	-0.21191	3.44363	3.07011
F	1.08199	4.31006	1.54505
F	-1.07913	4.56725	1.41637
C	-0.39851	0.0059	-3.51722
O	-0.07582	1.11531	-3.87091
O	-0.48497	-0.4418	-2.27473
C	-0.82568	-1.06912	-4.54623
F	-2.1686	-1.12645	-4.60612
F	-0.37313	-2.28995	-4.18693
F	-0.35405	-0.7827	-5.76068
90
Fe	-0.24014	0.43088	0.10074
O	-0.22361	-1.63923	0.17521
C	-0.62417	-2.52869	-0.58356
O	-0.71167	-2.48886	-1.87327
O	-3.10362	-1.54933	-0.25869
C	-3.11476	-0.39593	0.12278
O	-2.11205	0.44141	0.19041
C	-0.98229	-3.9097	0.00808
C	-4.42506	0.26807	0.61257
H	-0.47597	-1.59193	-2.22021
C	4.43349	0.07473	0.18788
H	4.71371	-0.85215	0.69501
H	4.80014	0.0532	-0.84155
H	4.87041	0.92715	0.71416
N	1.83831	0.29996	0.17777
C	2.99063	0.19968	0.18106
F	-1.36425	-3.77621	1.27858
F	0.10828	-4.69194	-0.04093
F	-1.96146	-4.48608	-0.69158
F	-4.26061	0.74372	1.86982
F	-4.75052	1.3041	-0.17951
F	-5.43809	-0.60028	0.62267
C	-0.1315	1.36304	-2.17866
O	-0.13001	2.10168	-1.1592
O	-0.1485	0.10663	-2.03041
C	-0.16329	1.9772	-3.58807
F	-1.44359	2.12015	-3.96722
F	0.45922	1.17684	-4.45943
F	0.42654	3.17569	-3.59152
O	-0.13554	1.75936	1.72684
C	0.05809	1.2505	3.04618
C	-1.00581	0.61843	3.68444
C	1.3138	1.37945	3.63194
C	-0.79763	0.10347	4.96559
H	-1.96838	0.53245	3.19383
C	1.50223	0.8619	4.91422
H	2.11941	1.872	3.10012
C	0.45062	0.22579	5.57957
H	-1.61437	-0.39213	5.47974
H	2.47323	0.95415	5.38939
H	0.60543	-0.17677	6.57524
C	-0.49496	3.14115	1.64084
C	-1.83364	3.49729	1.75838
C	0.51694	4.07161	1.43608
C	-2.16335	4.85204	1.6795
H	-2.59588	2.74102	1.89935
C	0.16884	5.42152	1.36052
H	1.54607	3.74709	1.33424
C	-1.16686	5.81133	1.48436
H	-3.20182	5.15331	1.76992
H	0.94352	6.16473	1.20316
H	-1.43163	6.86199	1.42483
91
Fe	-0.48521	0.5777	-0.30169
O	0.16872	-1.28849	0.26969
C	0.32001	-2.40686	-0.23237
O	0.11386	-2.76089	-1.45734
O	-2.98833	1.2247	2.02487
C	-3.17866	0.64496	0.97484
O	-2.2829	0.27739	0.09315
C	0.8611	-3.53644	0.67443
C	-4.60283	0.23387	0.53045
H	-0.19211	-1.9889	-2.0038
C	3.96245	1.80498	-1.21478
H	4.59788	0.91604	-1.23495
H	4.01312	2.31278	-2.18127
H	4.30551	2.48127	-0.42762
N	1.50004	1.1018	-0.73565
C	2.5934	1.41317	-0.94804
F	0.31659	-3.43215	1.88872
F	2.19072	-3.39333	0.77794
F	0.58797	-4.73831	0.16638
F	-4.90831	0.81644	-0.64428
F	-4.67203	-1.10034	0.36685
F	-5.51527	0.5993	1.43626
C	-0.92754	0.77452	-2.72624
O	-0.9838	1.78735	-1.98731
O	-0.62122	-0.34906	-2.2217
C	-1.26302	0.86614	-4.2242
F	-2.52345	0.44513	-4.41568
F	-0.43534	0.0846	-4.9286
F	-1.15451	2.12419	-4.65758
C	-0.30061	1.15199	2.75526
O	-0.05335	1.26605	1.54563
C	-0.32748	-0.24913	3.41783
F	-1.2296	-1.02387	2.79951
F	-0.62965	-0.17944	4.71242
F	0.88487	-0.80577	3.27734
O	-0.47211	2.1148	3.58399
C	-0.52091	3.53852	3.08981
C	0.8859	4.10117	3.17997
C	-1.54717	4.21954	3.97247
H	-0.86264	3.48099	2.05583
H	1.57898	3.54817	2.54143
H	0.86796	5.14112	2.84205
H	1.24907	4.07861	4.2108
H	-2.51799	3.7258	3.89037
H	-1.22884	4.21849	5.01839
H	-1.65805	5.25678	3.64458
92
Fe	-0.25313	0.50647	-0.26709
O	0.21642	-1.44426	0.15335
C	0.12489	-2.54595	-0.4005
O	-0.26728	-2.79778	-1.60475
O	-2.46387	1.00606	2.42882
C	-2.79823	0.67455	1.30358
O	-2.01951	0.35911	0.3076
C	0.56342	-3.79972	0.39202
C	-4.29441	0.58316	0.91776
H	-0.4896	-1.96329	-2.09358
C	4.211	1.42579	-1.29275
H	4.73427	0.49084	-1.50951
H	4.24713	2.07784	-2.16927
H	4.68758	1.92426	-0.44471
N	1.72727	0.90869	-0.70548
C	2.8306	1.13826	-0.9657
F	0.25828	-3.64427	1.68119
F	1.89205	-3.93251	0.2682
F	-0.03268	-4.89563	-0.0779
F	-4.5593	1.44227	-0.08261
F	-4.58605	-0.6593	0.49601
F	-5.07797	0.8797	1.95716
C	-0.86071	0.93635	-2.60701
O	-0.74943	1.88405	-1.79121
O	-0.61583	-0.2459	-2.21125
C	-1.32919	1.17734	-4.05158
F	-2.64	0.90065	-4.13145
F	-0.66482	0.3742	-4.88974
F	-1.12906	2.44822	-4.40504
C	-0.04269	1.08334	2.83508
O	0.30882	1.04159	1.67021
C	-0.18369	-0.1888	3.70956
F	-0.62415	-1.20049	2.96058
F	-1.01012	0.00876	4.73215
F	1.03673	-0.49128	4.17834
O	-0.1137	2.18887	3.5813
C	-0.18802	3.46924	3.01419
O	-0.43014	3.71884	1.88001
C	0.05855	4.49497	4.14405
F	-0.86767	4.35001	5.09908
F	1.26996	4.29302	4.67769
F	-0.00731	5.72477	3.64182
93
Fe	-6.56504	-8.1437	-5.81643
O	-5.80101	-8.16292	-3.9481
C	-6.18529	-8.34534	-2.77842
O	-7.35335	-8.64915	-2.36357
O	-3.82518	-8.59065	-7.56529
C	-4.81146	-8.15537	-8.11622
O	-5.98654	-7.91008	-7.57641
C	-5.15171	-8.12082	-1.64992
C	-4.81252	-7.79398	-9.62128
H	-8.09328	-8.74815	-3.0902
C	-5.3486	-12.6699	-5.94629
H	-5.00649	-12.9875	-4.95791
H	-6.1901	-13.2925	-6.26067
H	-4.53153	-12.769	-6.66563
N	-6.10269	-10.1787	-5.83887
C	-5.76853	-11.285	-5.88731
F	-5.20921	-6.82738	-1.28471
F	-3.92218	-8.39313	-2.08779
F	-5.42508	-8.88281	-0.59037
F	-5.74094	-8.51079	-10.2788
F	-5.1048	-6.48555	-9.78252
F	-3.61951	-8.0311	-10.1731
C	-9.36178	-8.81249	-5.17662
O	-8.42876	-8.47668	-5.99966
O	-9.28594	-8.94145	-3.9546
C	-10.7191	-9.05388	-5.87963
F	-11.1388	-7.91167	-6.44876
F	-11.6443	-9.46928	-5.01247
F	-10.5765	-9.98173	-6.83983
O	-6.79628	-6.06359	-5.52647
C	-8.08452	-5.44953	-5.62277
C	-8.54931	-5.06749	-6.87622
C	-8.83509	-5.2935	-4.46296
C	-9.82128	-4.49927	-6.9646
H	-7.93844	-5.21998	-7.75856
C	-10.1065	-4.72457	-4.5703
H	-8.44233	-5.61535	-3.50544
C	-10.5978	-4.32801	-5.816
H	-10.2038	-4.19667	-7.93379
H	-10.7098	-4.59572	-3.67788
H	-11.5873	-3.88934	-5.89248
C	-5.6796	-5.17591	-5.41078
C	-4.98469	-4.82282	-6.56304
C	-5.32611	-4.70864	-4.14916
C	-3.89477	-3.958	-6.439
H	-5.2817	-5.21186	-7.52923
C	-4.23581	-3.84334	-4.04519
H	-5.88194	-5.01194	-3.27034
C	-3.52265	-3.46714	-5.18599
H	-3.34067	-3.66978	-7.32614
H	-3.94582	-3.46707	-3.06973
H	-2.67598	-2.79434	-5.09741
94
Fe	-0.33593	0.60736	0.0691
O	0.03875	-1.42169	0.2487
C	0.03989	-2.45158	-0.43406
O	-0.23406	-2.56773	-1.68933
O	1.16202	1.06732	3.02668
C	0.38485	1.88935	2.59716
O	-0.29293	1.83361	1.46943
C	0.44897	-3.77523	0.25328
C	0.07595	3.19927	3.36166
H	-0.45777	-1.68408	-2.08989
C	4.16438	1.08708	-1.07198
H	4.73104	0.30186	-0.56459
H	4.30297	0.9987	-2.15256
H	4.51378	2.06652	-0.73544
N	1.63699	0.82317	-0.50243
C	2.75957	0.94215	-0.75417
F	-0.08843	-3.82648	1.47463
F	1.78519	-3.79806	0.36182
F	0.0475	-4.83217	-0.45231
F	0.42906	4.26505	2.61824
F	-1.24097	3.29019	3.62452
F	0.74454	3.24847	4.51828
C	-1.01726	1.17322	-2.28197
O	-0.91162	1.99329	-1.32017
O	-0.70727	-0.03032	-2.12574
C	-1.61815	1.65516	-3.6133
F	-2.95641	1.50617	-3.54836
F	-1.15527	0.92599	-4.63233
F	-1.33992	2.94309	-3.83026
C	-3.24269	-0.36298	0.87437
O	-2.31482	0.15892	0.24432
C	-2.95815	-1.35235	2.03093
F	-2.61462	-2.53597	1.4938
F	-4.02008	-1.51856	2.81328
F	-1.93319	-0.90191	2.76473
O	-4.49338	-0.20776	0.63194
C	-4.94417	0.66389	-0.51919
C	-4.90806	2.11021	-0.06005
C	-6.31813	0.138	-0.87939
H	-4.22642	0.48448	-1.32103
H	-3.8946	2.42477	0.1984
H	-5.25832	2.74108	-0.88189
H	-5.56715	2.26322	0.79837
H	-6.27673	-0.92028	-1.14693
H	-7.01879	0.27269	-0.05107
H	-6.69019	0.69675	-1.74234
95
Fe	-0.08846	0.49152	-0.04508
O	0.05128	-1.537	0.07958
C	-0.1822	-2.55511	-0.58495
O	-0.61209	-2.62609	-1.7966
O	1.23423	0.68099	3.05916
C	0.5666	1.57998	2.6039
O	0.01324	1.6381	1.40626
C	0.0472	-3.91864	0.10619
C	0.25126	2.85798	3.41823
H	-0.74911	-1.71861	-2.18386
C	4.31223	0.84219	-1.49654
H	4.84961	-0.08394	-1.276
H	4.34047	1.03628	-2.57198
H	4.77787	1.67361	-0.96091
N	1.83425	0.60647	-0.7336
C	2.93599	0.71095	-1.07041
F	-0.79466	-4.0112	1.14402
F	1.30459	-3.96922	0.5581
F	-0.16555	-4.93344	-0.72853
F	0.68243	3.95098	2.76324
F	-1.07799	2.9745	3.59992
F	0.84213	2.81795	4.61626
C	-0.95698	1.18259	-2.29529
O	-0.71105	1.94906	-1.31185
O	-0.73314	-0.04508	-2.20235
C	-1.5272	1.80436	-3.58258
F	-1.71086	0.87167	-4.51913
F	-0.67552	2.73053	-4.04692
F	-2.70092	2.3938	-3.31373
C	-3.09144	-0.0776	1.02984
O	-2.21298	0.18344	0.23507
C	-2.79192	-0.57519	2.47118
F	-1.83432	-1.50563	2.40889
F	-3.87064	-1.08124	3.0555
F	-2.34213	0.46823	3.18332
O	-4.39885	0.04694	0.81281
C	-4.93749	0.48675	-0.41783
O	-4.33391	0.70487	-1.41314
C	-6.4664	0.61276	-0.2215
F	-6.97857	-0.58141	0.09875
F	-6.72637	1.47848	0.7648
F	-7.01559	1.04543	-1.3525
96
Fe	-0.11605	0.58249	-0.34092
O	0.00858	-1.39309	0.146
C	-0.19915	-2.49021	-0.38696
O	-0.65236	-2.71716	-1.57398
O	-1.12455	2.63987	2.04866
C	-1.89995	1.85698	1.55403
O	-1.63378	0.96994	0.60917
C	0.1548	-3.77091	0.40475
C	-3.38496	1.77949	1.98061
H	-0.82834	-1.87196	-2.06138
C	4.45932	0.94761	-0.93805
H	4.92888	-0.03614	-0.85419
H	4.6595	1.36908	-1.9267
H	4.85833	1.61287	-0.16753
N	1.88865	0.70602	-0.61263
C	3.03161	0.81376	-0.75628
F	-0.05491	-3.56768	1.70536
F	1.45337	-4.0391	0.20453
F	-0.57601	-4.80551	-0.00956
F	-4.18471	2.01718	0.92528
F	-3.66831	0.55316	2.4556
F	-3.65296	2.67875	2.93144
C	-0.79372	1.04862	-2.64309
O	-0.38316	1.98308	-1.9183
O	-0.85984	-0.12449	-2.14452
C	-1.17515	1.26806	-4.11663
F	-2.30232	0.60618	-4.3989
F	-0.18653	0.7952	-4.89078
F	-1.34685	2.56551	-4.36843
97
Fe	0.24091	0.60021	-0.48075
O	0.02621	-1.23174	0.32218
C	-0.49116	-2.31347	-0.00043
O	-1.08264	-2.60888	-1.10659
O	1.24334	1.24113	1.28327
C	0.12161	1.6309	1.69856
O	-0.89686	1.49831	0.94623
O	-0.4005	-3.49307	0.99573
O	-0.05076	2.20744	3.11362
H	-1.05898	-1.84741	-1.74956
C	4.51561	0.21884	-2.24667
H	5.08222	1.16027	-1.99204
H	5.01017	-0.67943	-1.78525
H	4.45339	0.098	-3.36923
N	2.10336	0.42004	-1.28852
C	3.17311	0.32833	-1.71707
F	-0.40731	-3.03104	2.24538
F	0.7562	-4.13233	0.77151
F	-1.41336	-4.34156	0.82229
F	-0.90872	3.22904	3.09535
F	-0.53576	1.24395	3.91341
F	1.12491	2.62616	3.59828
C	-0.85676	0.81134	-2.6812
O	-0.59557	1.78974	-1.92594
O	-0.518	-0.35185	-2.31899
C	-1.52412	1.0445	-4.04799
F	-2.2709	-0.01156	-4.38187
F	-0.56451	1.2108	-4.97132
F	-2.28983	2.13707	-4.01365
98
Fe	-0.66702	0.81017	0.21237
O	-0.16439	-1.1152	0.58069
C	-0.06304	-2.17307	-0.05722
O	-0.30416	-2.36455	-1.30814
O	-2.62064	2.7434	1.96915
C	-3.08776	1.76272	1.44138
O	-2.43569	0.86561	0.71766
C	0.45129	-3.42309	0.69482
C	-4.58939	1.40231	1.54081
H	-0.60645	-1.52631	-1.75092
C	3.22863	2.38004	2.16166
H	3.95857	1.5775	2.29596
H	3.65257	3.16209	1.52623
H	2.96306	2.80178	3.13489
N	1.08758	1.42322	1.03294
C	2.03916	1.84835	1.53524
F	-0.08032	-3.45509	1.91794
F	1.78447	-3.32893	0.79753
F	0.13749	-4.54048	0.04176
F	-5.13436	1.33586	0.31297
F	-4.74099	0.20465	2.13413
F	-5.24992	2.3193	2.25303
C	-0.777	1.26629	-2.18941
O	-0.42414	2.14646	-1.36311
O	-1.11702	0.12037	-1.75593
C	-0.84153	1.56433	-3.69761
F	-2.11747	1.79054	-4.04105
F	-0.38555	0.51113	-4.38484
F	-0.10967	2.63844	-3.99511
99
Fe	-0.24629	-0.53091	0.78682
F	-2.05674	0.28641	0.46282
C	-2.65888	1.27187	0.8997
O	-2.22612	1.97592	1.89249
O	0.43024	0.31296	-0.94295
C	0.88977	-0.81294	-1.30753
O	0.74456	-1.80708	-0.54063
O	-0.20975	-0.38857	2.79831
C	-0.79066	-1.52111	2.8733
O	-1.08822	-2.12291	1.80445
C	1.56861	-0.96131	-2.67942
C	-1.08135	-2.14908	4.24731
C	-3.98438	1.68131	0.20601
F	-4.53472	2.7062	0.87753
F	-3.72056	2.06017	-1.04289
F	-4.82276	0.65012	0.19736
F	2.28219	0.1342	-2.95676
F	2.37108	-2.02742	-2.69035
F	0.62183	-1.11431	-3.61726
F	0.02822	-2.76399	4.68142
F	-1.4251	-1.19919	5.12122
F	-2.06728	-3.04181	4.14886
H	-2.83081	2.71089	2.11904
100
Fe	-0.37601	-0.51323	0.55997
O	-2.19773	0.2712	0.31375
C	-2.85625	1.11148	0.95454
O	-2.64481	1.52001	2.15499
O	0.439	0.23307	-1.12473
C	0.8571	-0.92699	-1.44413
O	0.60954	-1.88762	-0.66424
O	-0.53432	-0.12283	2.58904
C	-0.72062	-1.37528	2.81571
O	-0.74543	-2.16381	1.84538
C	1.67569	-1.13112	-2.73004
C	-0.86144	-1.8731	4.26549
C	-4.0485	1.80384	0.25109
F	-4.95063	2.20635	1.1436
F	-3.57221	2.86663	-0.41055
F	-4.61143	0.96131	-0.61186
F	2.97774	-1.00866	-2.43356
F	1.45288	-2.34893	-3.2287
F	1.3455	-0.21036	-3.63792
F	0.3612	-1.96934	4.80481
F	-1.58664	-1.00341	4.97548
F	-1.44904	-3.06851	4.28884
H	-1.86554	1.06473	2.57069
101
Fe	-0.09955	0.03734	-0.10801
O	0.06368	1.48493	1.46434
C	0.52803	2.31031	0.6476
O	0.72217	1.9688	-0.56834
O	-1.84315	0.56722	-0.5605
C	-3.00617	-0.01402	-0.39603
O	-3.24366	-1.06364	0.16532
O	-0.44476	-1.96407	-0.7003
C	-0.55299	-2.23891	0.52375
O	-0.36601	-1.33654	1.39609
C	0.83455	3.75933	1.0639
C	-4.14057	0.82153	-1.0381
C	-0.86514	-3.6717	0.98288
F	-1.37133	-4.39526	-0.02006
F	0.27094	-4.25412	1.40602
F	-1.74025	-3.65618	1.99621
F	-5.33376	0.24928	-0.83982
F	-3.94054	0.93585	-2.36582
F	-4.17146	2.06125	-0.51334
F	0.85603	3.88285	2.3923
F	2.02272	4.13403	0.56804
F	-0.11392	4.56823	0.56529
C	2.92419	-0.13429	-0.79032
O	3.07918	1.02805	-1.33958
O	1.91859	-0.56973	-0.22317
C	4.19598	-1.01094	-0.83977
F	3.86032	-2.3013	-0.81169
F	4.90404	-0.76126	-1.94411
F	4.94919	-0.73063	0.23493
H	2.2649	1.58655	-1.19769
12 (doublet)
Fe	-0.33678	0.70127	-0.68476
O	0.08603	-0.8378	0.45069
C	-0.14012	-2.02579	0.19576
O	-0.68627	-2.53497	-0.86372
O	-2.41716	0.05738	1.71363
C	-2.82934	0.2568	0.59213
O	-2.15599	0.46325	-0.51726
C	0.30728	-3.09284	1.22072
C	-4.35068	0.28968	0.29016
H	-0.88526	-1.86691	-1.55795
C	4.12566	1.23408	-1.39758
H	4.57693	0.26392	-1.62148
H	4.28686	1.91388	-2.23802
H	4.58133	1.64934	-0.49527
C	-0.05769	3.45444	2.88683
H	-0.23349	4.47932	2.55069
H	-0.81814	3.17361	3.61986
H	0.93267	3.38451	3.3435
N	1.56951	0.92492	-1.01692
N	-0.19811	1.83568	0.85428
C	2.7033	1.06199	-1.18437
C	-0.13172	2.55562	1.75257
F	0.3707	-2.55618	2.43753
F	1.52382	-3.53073	0.86639
F	-0.54368	-4.11987	1.22815
F	-4.70651	1.49701	-0.18941
F	-4.67324	-0.63777	-0.6312
F	-5.06147	0.04957	1.39743
C	-0.77861	0.94392	-2.91427
O	-0.71687	1.94115	-2.14372
O	-0.52803	-0.19724	-2.40791
C	-1.18366	1.08184	-4.38883
F	-2.50368	0.87003	-4.4935
F	-0.53666	0.17629	-5.1274
F	-0.89975	2.30724	-4.83311
12 (quartet)
Fe	-0.40527	0.80247	-0.52965
O	-0.02606	-1.06211	0.33634
C	-0.08524	-2.22444	-0.07036
O	-0.37885	-2.63356	-1.26446
O	-2.44311	0.24799	1.8527
C	-2.8825	0.45264	0.74458
O	-2.22686	0.63844	-0.38298
C	0.26902	-3.37697	0.89693
C	-4.40972	0.50307	0.47156
H	-0.53717	-1.86912	-1.87689
C	4.05411	1.34262	-1.25735
H	4.5052	0.37558	-1.49483
H	4.20163	2.02879	-2.0955
H	4.51847	1.75426	-0.35788
C	-0.06352	3.65162	2.99484
H	-0.27963	4.66589	2.64809
H	-0.78389	3.36763	3.76635
H	0.95023	3.61238	3.40109
N	1.50328	1.02191	-0.8558
N	-0.27087	2.00085	0.99531
C	2.63545	1.16513	-1.03099
C	-0.1734	2.73667	1.87992
F	0.05778	-2.99634	2.15683
F	1.56769	-3.67742	0.74107
F	-0.46323	-4.46159	0.63198
F	-4.75357	1.69924	-0.04
F	-4.76314	-0.44942	-0.41021
F	-5.09628	0.31138	1.60205
C	-0.77929	0.89349	-2.94685
O	-0.75913	1.99743	-2.37776
O	-0.57637	-0.17695	-2.27122
C	-1.04397	0.74748	-4.45497
F	-2.17003	0.04253	-4.64474
F	-0.02477	0.0923	-5.03146
F	-1.1758	1.94273	-5.03209
14 (singlet)
Fe	-0.14353	0.75527	-0.63869
O	0.26192	-0.77893	0.54463
C	-0.18432	-1.90558	0.33859
O	-0.66246	-2.38846	-0.77659
O	-2.51005	-1.07263	1.13077
C	-2.80423	-0.16083	0.35473
O	-2.07629	0.54059	-0.42491
C	-0.07697	-2.96839	1.44472
C	-4.29866	0.2454	0.23725
H	-0.67337	-1.69842	-1.48673
C	4.25386	1.3123	-1.49399
H	4.52155	0.75659	-2.39623
H	4.47818	2.37123	-1.64528
H	4.844	0.93736	-0.65396
C	-0.09772	3.60128	2.85834
H	-0.10253	4.63078	2.49126
H	-0.98559	3.43626	3.47384
H	0.79551	3.44236	3.46769
N	1.71001	1.00922	-0.99129
N	-0.09928	1.94286	0.84222
C	2.83709	1.14368	-1.21413
C	-0.09856	2.67802	1.73498
F	-0.02077	-2.38991	2.6463
F	1.05505	-3.67646	1.25756
F	-1.11305	-3.81278	1.4122
F	-4.47381	1.54615	0.56408
F	-4.74495	0.08416	-1.02906
F	-5.08858	-0.48505	1.0421
C	-0.68772	0.87079	-2.91603
O	-0.65011	1.92762	-2.24636
O	-0.36189	-0.24349	-2.39579
C	-1.16216	0.88348	-4.37624
F	-2.42228	0.41106	-4.44303
F	-0.3801	0.09891	-5.13569
F	-1.14701	2.12219	-4.8836
14 (triplet)
Fe	-0.02686	0.40766	0.05277
O	0.24056	-1.50322	0.03134
C	-0.27505	-2.42878	-0.65842
O	-0.96142	-2.37197	-1.6949
O	-1.55243	0.01301	2.25731
C	-2.29183	-0.03865	1.27227
O	-1.94689	0.12434	0.0481
C	0.04691	-3.838	-0.10335
C	-3.79609	-0.3415	1.44893
H	-1.28953	-1.16262	-2.42654
C	4.47974	0.89731	0.24901
H	4.94658	-0.09073	0.23515
H	4.83766	1.47715	-0.60551
H	4.75335	1.41276	1.17316
C	-0.71576	4.81005	0.9925
H	-0.87723	5.35919	0.06135
H	-1.60388	4.90145	1.6227
H	0.14561	5.23252	1.51562
N	1.88589	0.64877	0.11804
N	-0.27624	2.2965	0.45373
C	3.03548	0.75798	0.17583
C	-0.47058	3.41031	0.6932
F	1.37812	-4.05526	-0.12715
F	-0.54536	-4.8087	-0.81191
F	-0.3648	-3.94359	1.17618
F	-4.55402	0.60043	0.84943
F	-4.10568	-1.5321	0.8903
F	-4.14721	-0.39021	2.74318
C	-0.90133	0.67731	-2.96539
O	-0.02891	0.93351	-2.13914
O	-1.57725	-0.41374	-3.10383
C	-1.33182	1.77458	-3.96466
F	-2.39861	2.42886	-3.46156
F	-1.67534	1.26226	-5.15487
F	-0.3446	2.65977	-4.14923
14
Fe	-0.39591	0.48561	-0.64357
O	0.12356	-1.13644	0.17697
C	-0.47573	-2.29198	0.28494
O	-1.42061	-2.71145	-0.35224
O	-2.539	-0.23498	1.78672
C	-2.96057	0.07026	0.68692
O	-2.28551	0.42638	-0.36824
C	0.19456	-3.16546	1.37474
C	-4.48364	0.08307	0.40401
C	4.24289	1.27716	-1.49484
H	4.77524	0.32384	-1.45086
H	4.37414	1.7212	-2.48468
H	4.64577	1.95366	-0.73711
C	0.00929	3.58328	2.87484
H	-0.18576	4.59503	2.51041
H	-0.72926	3.32168	3.63666
H	1.01158	3.53905	3.30793
N	1.70416	0.8801	-1.04885
N	-0.1601	1.90209	0.89083
C	2.82997	1.05606	-1.24598
C	-0.08417	2.64708	1.77155
F	0.17561	-2.5373	2.56763
F	1.48246	-3.40937	1.05733
F	-0.43207	-4.34137	1.51185
F	-4.89152	1.32622	0.0743
F	-4.78589	-0.73597	-0.62327
F	-5.18434	-0.31473	1.47475
C	-0.74618	1.10453	-2.99293
O	-0.73682	2.0455	-2.16601
O	-0.54743	-0.09645	-2.62854
C	-1.02552	1.36747	-4.48261
F	-2.22863	0.8624	-4.81066
F	-0.09436	0.76914	-5.2438
F	-1.02417	2.67715	-4.75535
104
Fe	-0.02324	0.23952	-0.30086
F	-0.01319	-0.88744	-1.89106
O	0.04617	-1.58381	0.90761
C	0.10563	-2.71278	0.41497
O	0.11215	-3.02033	-0.83784
O	-0.062	2.53623	-0.62982
C	-0.05434	2.58817	0.61815
O	-0.02785	1.57306	1.37545
C	0.20106	-3.9436	1.33946
C	-0.11291	3.96234	1.31519
H	0.05785	-2.10577	-1.40877
C	4.71708	0.38088	-0.33637
H	5.12401	-0.39626	0.31511
H	5.07731	0.22199	-1.3557
H	5.05453	1.35935	0.01456
C	-4.75258	0.07648	-0.16549
H	-5.15959	0.2155	-1.17002
H	-5.06651	-0.89643	0.22061
H	-5.13545	0.86397	0.48846
N	2.10767	0.29101	-0.30062
N	-2.14547	0.19906	-0.24429
C	3.26437	0.32969	-0.31728
C	-3.30115	0.14403	-0.21103
F	0.07463	-3.59396	2.62348
F	1.39373	-4.54598	1.17581
F	-0.76235	-4.83226	1.0405
F	-1.3155	4.12842	1.90812
F	0.83225	4.05882	2.27105
F	0.06516	4.97538	0.45286
12'
Fe	-0.39591	0.48561	-0.64357
O	0.12356	-1.13644	0.17697
C	-0.47573	-2.29198	0.28494
O	-1.42061	-2.71145	-0.35224
O	-2.539	-0.23498	1.78672
C	-2.96057	0.07026	0.68692
O	-2.28551	0.42638	-0.36824
C	0.19456	-3.16546	1.37474
C	-4.48364	0.08307	0.40401
C	4.24289	1.27716	-1.49484
H	4.77524	0.32384	-1.45086
H	4.37414	1.7212	-2.48468
H	4.64577	1.95366	-0.73711
C	0.00929	3.58328	2.87484
H	-0.18576	4.59503	2.51041
H	-0.72926	3.32168	3.63666
H	1.01158	3.53905	3.30793
N	1.70416	0.8801	-1.04885
N	-0.1601	1.90209	0.89083
C	2.82997	1.05606	-1.24598
C	-0.08417	2.64708	1.77155
F	0.17561	-2.5373	2.56763
F	1.48246	-3.40937	1.05733
F	-0.43207	-4.34137	1.51185
F	-4.89152	1.32622	0.0743
F	-4.78589	-0.73597	-0.62327
F	-5.18434	-0.31473	1.47475
C	-0.74618	1.10453	-2.99293
O	-0.73682	2.0455	-2.16601
O	-0.54743	-0.09645	-2.62854
C	-1.02552	1.36747	-4.48261
F	-2.22863	0.8624	-4.81066
F	-0.09436	0.76914	-5.2438
F	-1.02417	2.67715	-4.75535
14'
Fe	0.3781	0.65243	-0.74307
O	0.35227	-1.04864	0.22592
C	-0.63406	-1.87246	0.12335
O	-1.70724	-1.71802	-0.4453
C	-0.34675	-3.20826	0.85472
C	4.94275	1.34574	-1.46673
H	5.47777	0.40772	-1.2983
H	5.09171	1.6631	-2.50188
H	5.33326	2.11199	-0.79265
C	-0.66519	3.60761	2.75186
H	-1.07568	4.53561	2.34593
H	-1.41659	3.12825	3.38421
H	0.22057	3.83547	3.34994
N	2.39646	0.98767	-1.02186
N	-0.01873	2.01081	0.79105
C	3.52566	1.1472	-1.21933
C	-0.30614	2.71832	1.66093
F	-0.12926	-2.99714	2.1716
F	0.75629	-3.80463	0.35131
F	-1.3674	-4.0733	0.742
C	-0.49022	0.78028	-3.10281
O	-0.72927	1.62447	-2.17624
O	0.23163	-0.22103	-2.96289
C	-1.1397	1.0827	-4.46716
F	-2.47157	1.24043	-4.33516
F	-0.92234	0.10145	-5.35486
F	-0.63693	2.22658	-4.97726
Ph2O
O	0.15363	1.29857	-0.0363
C	-0.43095	2.54742	0.08674
C	-0.00822	3.6524	-0.65881
C	-1.53604	2.64008	0.93559
C	-0.69878	4.85927	-0.53735
H	0.84447	3.56698	-1.32337
C	-2.22233	3.85048	1.04034
H	-1.84411	1.76484	1.49804
C	-1.80544	4.96524	0.30891
H	-0.37146	5.7182	-1.11565
H	-3.08166	3.92085	1.70045
H	-2.33807	5.90695	0.39593
C	1.52628	1.16869	-0.16028
C	1.98505	0.15318	-1.00216
C	2.42507	1.94493	0.57803
C	3.35582	-0.08549	-1.10701
H	1.26421	-0.43639	-1.55904
C	3.79395	1.70095	0.45641
H	2.05811	2.72386	1.23726
C	4.26578	0.68839	-0.38272
H	3.7109	-0.87579	-1.7616
H	4.49295	2.30319	1.02918
H	5.33182	0.50384	-0.46985
17
O	0.23404	1.4213	-0.03327
C	-0.38669	2.61898	-0.17599
C	-1.64619	2.55542	-0.81144
C	0.12843	3.8297	0.33887
C	-2.36262	3.72476	-0.98719
H	-2.00546	1.59768	-1.16945
C	-0.61552	4.98456	0.1646
H	1.05175	3.84203	0.90435
C	-1.85009	4.9425	-0.50538
H	-3.3209	3.7008	-1.49327
H	-0.25115	5.92146	0.57038
H	-2.42292	5.85469	-0.6318
C	1.57012	1.22923	0.10552
C	2.54155	2.10696	-0.42517
C	1.92655	0.02683	0.75414
C	3.87766	1.78529	-0.25421
H	2.24684	2.9758	-1.00022
C	3.2673	-0.26387	0.92651
H	1.14175	-0.62222	1.12462
C	4.24664	0.61378	0.42843
H	4.64097	2.43186	-0.67184
H	3.56188	-1.1704	1.44266
H	5.29701	0.37351	0.55191
Selectfluor
C	-1.71634	0.04692	0.0444
C	-2.0778	1.46346	-0.45529
H	-2.18256	-0.71003	-0.58297
H	-2.01753	-0.11095	1.07882
H	-2.48984	1.46923	-1.46297
H	-2.75837	1.97274	0.22557
C	0.2873	0.24846	-1.41017
H	1.3415	-0.01824	-1.48335
H	-0.2795	-0.3282	-2.13813
C	0.09533	1.77173	-1.60345
H	1.02702	2.33136	-1.5309
H	-0.4031	2.00103	-2.54414
C	-0.09488	2.2095	0.82958
H	0.70513	2.94767	0.79744
H	-0.81978	2.48251	1.59391
C	0.45774	0.77688	0.99702
H	1.53042	0.73579	0.81768
H	0.24748	0.3986	1.99586
N	-0.20666	-0.14485	-0.02324
N	-0.80032	2.2534	-0.49557
C	0.18187	-1.57513	0.33231
H	1.26845	-1.62264	0.34699
H	-0.23699	-1.78958	1.31327
Cl	-0.4371	-2.75773	-0.83378
F	-1.12713	3.58086	-0.75807
[Selectfluor].-
C	-1.72059	0.00787	-0.00629
C	-2.04498	1.48137	-0.38548
H	-2.13945	-0.70368	-0.71529
H	-2.05465	-0.24861	0.99938
H	-2.56211	1.53663	-1.34331
H	-2.66762	1.94988	0.37657
C	0.34774	0.24502	-1.38626
H	1.42037	0.04966	-1.37027
H	-0.12225	-0.39715	-2.12886
C	0.02014	1.75029	-1.60902
H	0.92982	2.34882	-1.65525
H	-0.54063	1.89294	-2.53254
C	-0.04585	2.20368	0.7622
H	0.8163	2.86376	0.66897
H	-0.69079	2.5772	1.5574
C	0.40649	0.74245	1.04832
H	1.48775	0.6219	0.98729
H	0.05791	0.38344	2.01657
N	-0.20289	-0.17071	-0.02191
N	-0.78984	2.215	-0.4901
C	0.19282	-1.58492	0.32961
H	1.27939	-1.63312	0.34232
H	-0.22152	-1.81406	1.30887
Cl	-0.41078	-2.79334	-0.83314
F	-1.25049	4.1085	-0.86893
CF3CO2iPr
C	0.72324	-0.45915	0.29634
O	1.75368	-0.55054	0.92224
C	-0.19853	-1.67384	0.03592
F	-0.35378	-1.87995	-1.28481
F	-1.41556	-1.46656	0.57229
F	0.32196	-2.77936	0.57954
O	0.19772	0.61896	-0.26331
C	0.93716	1.8938	-0.13117
C	0.55456	2.54433	1.19031
C	0.56774	2.70994	-1.35745
H	1.99976	1.63973	-0.13733
H	0.82612	1.90655	2.03494
H	1.08636	3.4945	1.29564
H	-0.52048	2.74423	1.22574
H	0.83563	2.17966	-2.2749
H	-0.50496	2.92468	-1.37457
H	1.10914	3.65993	-1.33792
(CF3CO)2O
C	-1.53672	-0.30164	-0.15202
O	-0.3607	-0.43484	0.01241
O	-2.16766	0.82939	-0.58807
C	-1.47378	1.90263	-1.12897
O	-1.7649	3.02093	-0.84267
C	-2.60102	-1.38093	0.14571
F	-3.4667	-0.9339	1.06667
F	-2.0059	-2.48268	0.60144
F	-3.2782	-1.67616	-0.9737
C	-0.40512	1.57362	-2.20748
F	-0.61212	0.36768	-2.75461
F	0.81804	1.60686	-1.66628
F	-0.47616	2.50067	-3.1663
CH3CN
C	-0.62247	0.09469	0.00035
N	0.53864	0.09492	-0.00044
C	-2.08131	0.09459	0.00014
H	-2.45623	0.57745	0.90595
H	-2.4555	0.63783	-0.87116
H	-2.45571	-0.93141	-0.03483
ts1
O	-0.16225	2.64328	-0.3735
C	-0.19456	2.21613	0.7347
O	-0.28247	1.34467	1.58177
C	-0.09319	3.80607	1.83784
F	-0.11227	3.45208	3.09529
F	1.03256	4.36681	1.4727
F	-1.13246	4.48992	1.49012
